# Supplementary material for: BoALG10, an α-1,2 glycosyltransferase, plays an essential role in maintaining leaf margin shape in ornamental kale
Source: Hortic Res. 2022 Jun 15;9:uhac137. doi: 10.1093/hr/uhac137 (PMC9437718; doi:10.1093/hr/uhac137)
Supplement: supp_data_uhac137 [file supp_data_uhac137.zip]

Archive with 1 entries (1 files):
- Supplemental figures.docx
